# Supplementary material for: A Novel Eco-Friendly and Highly Sensitive Solid Lead–Tin Microelectrode for Trace U(VI) Determination in Natural Water Samples
Source: Sensors (Basel). 2023 Feb 24;23(5):2552. doi: 10.3390/s23052552 (PMC10007126; doi:10.3390/s23052552)
Supplement: Supplementary file 1 [file sensors-23-02552-s001.zip]

Archive with 1 entries (1 files):
- sensors-2201033-supplementary.pdf
